# Supplementary material for: Putative Wound Healing Induction Functions of Exosomes Isolated from IMMUNEPOTENT CRP
Source: Int J Mol Sci. 2023 May 18;24(10):8971. doi: 10.3390/ijms24108971 (PMC10218804; doi:10.3390/ijms24108971)
Supplement: Supplementary file 1 [file ijms-24-08971-s001.zip]

Archive with 1 entries (1 files):
- ijms-2316405-supplementary.pdf
